# Supplementary material for: Live Birth Outcomes After Extended or Repeated High‐Dose Medroxyprogesterone Acetate Therapy for Fertility‐Sparing Management of Endometrial Neoplasia: A Single‐Center Retrospective Case Series
Source: J Obstet Gynaecol Res. 2026 Jan 14;52(1):e70178. doi: 10.1111/jog.70178 (PMC12803870; doi:10.1111/jog.70178)
Supplement: Supplementary file 1 — File S1: Individual Patient Data. De‐identified individual patient data used for the analyses reported in this article, including baseline characteristics, treatment details, and reproductive outcomes. [file JOG-52-0-s002.xlsx]

## Sheet: MPA_data_for_analysis_20250608
diagnosis	marriage	Desire_to_become_pregnant	PCO	endometriosis	irregular_menstruation	age	BMI	nulliparity	infertility_treatment_before_diagnosis	therapeutic_effect_within_6M	MPA_continue_after_6M	therapeutic_effect_final	infertility_treatment_after_diagnosis	live_birth_after_first_treatment	recurrence	recurrence_diagnosis	recurrence_free_interval	MPA_after_recurrence	therapeutic_effect_after_recurrence	infertility_treatment_after_recurrence	live_birth_after_recurrence	live_birth	hysterectomy	dead	RFI	follow_up_period
AEH	0	0	0	0	1	28	20.1	1	0	CR		CR	0	0	0							0	0	0	40	45
G1	1	1	0	0	1	35	17.3	1	0	G1	1	CR	nonART	1	0							1	0	0	135	153
AEH	1	1	0	0	0	40	26.1	1	1	CR		CR	IVF	1	0							1	0	0	46	50
AEH	0	0	0	0	0	29		1	0	AEH	1	CR	0	0	1	G1	455	1	CR	IVF	0	0	1	0	114	203
AEH	1	1	0	0	1	42	17.9	1	1	AEH	1	CR	IVF	0	0							0	0	0	19	27
G1	1	1	0	0	0	32	22.2	1	1	AEH	1	CR	0	0	1	G1	16	1	CR	IVF	1	1	0	0	4	214
AEH	0	0	1	1	1	39	32	1	0	G2	0	G2	0	0								0	1	0		115
AEH	0	0	0	0	1	32	23	1	0	CR		CR	0	0	1	AEH	273	0		0	0	0	1	0	68	112
G1	0	0	0	0	0	32	22.1	1	0	CR		CR	0	0	0							0	0	0	51	63
G1	1	1	0	0	0	27	19.3	1	1	CR		CR	IVF	0	1	AEH	38	1	CR	IVF	0	0	0	0	10	72
AEH	1	0	1	0	1	34	33.5	1	0	CR		CR	nonART	0	0							0	0	0	56	60
G1	1	1	0	0	0	32	20.4	1	0	CR		CR	IVF	0	1	AEH	99	1	CR	IVF	0	0	1	0	25	66
AEH	1	0	0	0	0	35		1	0	CR		CR	0	0	1	G1	456	0		0	0	0	1	0	114	252
G1	0	0	1	0	1	26	25.8	1	0	AEH	0	AEH	0	0								0	1	0		84
AEH	1	1	0	1	0	44	19.7	1	1	CR		CR	IVF	0	1	AEH	208	0		0	0	0	1	0	52	73
AEH	1	1	0	0	1	35	20.7	1	0	CR		CR	IVF	1	0							1	0	0	78	86
AEH	1	1	0	0	1	34	30.2	1	0	CR		CR	nonART	0	0							0	0	0	6	13
AEH	1	1	0	0	0	40	21.6	1	1	CR		CR	IVF	1	1	AEH	127	0		0	0	1	1	0	32	57
AEH	1	1	0	1	0	39	19.9	1	1	CR		CR	nonART	1	0							1	0	0	62	66
AEH	1	1	1	0	1	36	37.4	1	1	CR		CR	IVF	1	0							1	0	0	64	70
AEH	1	0	0	0	1	35	26.4	1	0	AEH	1	AEH	0	0								0	0	0		96
G1	1	1	0	1	0	40	16.9	1	1	AEH	1	AEH	0	0								0	1	0		96
AEH	0	1	0	0	0	41	23.4	1	0	CR		CR	IVF	1	0							1	0	0	39	46
G1	1	1	1	1	1	37	20.1	1	1	G1	0	G1	0	0								0	1	0		63
AEH	0	0	1	0	1	28	33.9	1	0	CR		CR	0	0	1	AEH	120	1	CR	0	0	0	0	0	30	94
G1	0	0	0	1	1	34	36.7	1	0	G1	1	CR	nonART	0	1	AEH	416	1	AEH	0	0	0	1	0	104	144
AEH	1	1	1	0	1	30	27.3	1	1	CR		CR	nonART	0	0							0	0	0	4	8
G1	1	1	0	0	0	43	23.1	1	1	CR		CR	nonART	0	1	G1	359	0			0	0	1	0	90	176
G1	1	1	0	0	0	36	16.8	1	1	AEH	1	CR	IVF	0	1	G1	60	1	AEH	0	0	0	1	0	15	79
G1	0	0	0	0	1	29	35.2	1	0	G1	1	CR	0	0	1	G1	113	1	CR	0	0	0	0	0	28	207
G1	1	1	0	0	1	37	19.1	1	1	G1	0	G1	0	0								0	1	0		56
G1	0	0	0	0	1	33	20.1	1	0	G1	1	G1	0	0								0	0	1		64
AEH	1	1	0	0	0	33	20.8	1	0	CR		CR	0	0	1	AEH	15	1	CR	AIH	0	0	1	0	4	89
AEH	1	1	0	0	0	34	21.2	1	1	CR		CR	IVF	1	0							1	0	0	21	29
AEH	1	1	0	0	0	34	25.1	1	0	CR		CR	IVF	1	0							1	0	0	121	126
AEH	1	1	1	0	1	33	29.8	1	1	AEH	1	AEH	0	0								0	1	0		19
G1	0	0	0	0	0	44	33.4	1	0	G1	1	AEH	0	0								0	0	1		71
G1	1	1	0	0	1	37	23.3	1	1	CR		CR	IVF	1	0							1	1	0	148	155
G1	0	0	0	0	1	29	26	1	0	CR		CR	IVF	0	0							0	0	0	43	52
AEH	1	1	1	0	0	38	20.5	1	1	AEH	1	CR	IVF	0	0							0	0	0	40	53
G1	1	1	0	1	1	35	20.6	1	0	CR		CR	nonART	0	0							0	0	0	6	13
AEH	0	0	0	0	1	31	19.2	1	0	CR		CR	IVF	1	0							1	0	0	108	111
AEH	1	1	0	0	1	32	26	1	1	CR		CR	nonART	0	0							0	0	0	0	5
G1	0	0	0	0	1	29	20.7	1	0	CR		CR	0	0	1	G1	114	1	CR	0	0	0	0	0	29	192
G1	0	0	0	1	0	27		1	0	AEH	1	CR	0	0	1	AEH		1	CR			0	1	0	149	179
G1	0	0	0	0	1	28	39	1	0	CR		CR	0	0	0							0	0	0	11	18
G1	1	1	0	0	0	27		1	0	CR		CR	0	0	1	G1	28	1	CR	0	1	1	1	0	7	227
AEH	1	1	0	0	0	44	21.2	1	1	CR		CR	IVF	0	1	AEH	39	1				0	0	0	10	22
G1	1	1	0	0	0	30		1	0	G1	1	CR	nonART	0	1	G1	36	0		0	0	0	1	0	9	46
G1	1	1	1	0	1	36	28.1	1	0	G1	1	CR	IVF	0	1	G1	29	1	G1	0	0	0	1	0	7	108
G1	0	0	1	0	1	31	24.6	1	0	AEH	1	CR	0	0	1	AEH	25	1	CR	0	0	0	0	0	6	68
G1	0	1	0	0	0	41	22.1	1	1	G1	0	G1	0	0								0	0	0		31
G1	0	0	0	1	1	41	17.9	1	0	G1	0	G1	0	0								0	1	0		17

## Sheet: Sheet2
	CR_6M_yes	CR_6M_no				CR>6M	CRならず
total	30	23	p		total	12	11	p
年齢	34.1(5.05)	35(4.95)	0.52		年齢	33.25(4.37)	36.91(5.01)	0.075
BMI	24.46(5.54)	24.14(6.46)	0.858		BMI	24.37(7.52)	23.96(5.84)	0.894
診断時から妊娠希望あり	20	12	0.397		診断時から妊娠希望あり	7	5	0.684
診断前から不妊治療あり	12	9	1		診断前から不妊治療あり	4	5	0.68
体癌G1	10	17	0.005		体癌G1	9	8	1
初診時MRIで内膜症	3	4	0.687		初診時MRIで内膜症	1	3	0.317
月経不順	15	14	0.579		月経不順	6	8	0.4
PCO	4	3	0.177		PCO	3	4	0.667
	CR_6M_yes	CR_6M_no	p			CR_6M	CR>6M	p
初回治療CR後に挙児あり	10	1	0.0149		初回治療CR後に挙児あり	10	1	0.133
初回治療CR後に挙児なし	20	22			初回治療CR後に挙児なし	20	11
	CR6Mで妊孕外来	CR>6Mで妊孕外来	p			CR6MでART	CR>6MでART	p
挙児あり	10	1	0.191		挙児あり	9	0	0.0824
挙児なし	11	6			挙児なし	5	4
6MでCRとなった症例					初回治療を延長してCR
	挙児あり	挙児なし	p			挙児あり	挙児なし	p
AEH	9	11	0.101		AEH	0	3	1
G1	1	9			G1	1	8
全症例					期間を問わずCRとなった症例	(変数入れすぎ)
挙児についてロジスティック回帰	オッズ比	p			挙児についてロジスティック回帰	オッズ比	p
CR6M	4.68	0.109			CR6M	3.85	0.29
年齢	1.11	0.23			年齢	1.12	0.221
BMI	0.93	0.353			BMI	0.951	0.548
G1	0.39	0.27			G1	0.323	0.234
期間を問わずCR後に妊孕外来
挙児についてロジスティック回帰	オッズ比	p
CR6M	3.69	0.295
年齢	1.03	0.737
G1	0.296	0.225
内膜とCR6M・組織型の関係
人あたり、平均内膜厚を比較	EM	p			人あたり、平均内膜厚を比較	EM	p
CR6M	9.16	0.375			G1	7.94	0.105
CR>6M	8.13				AEH	9.49
移植周期ごとの内膜厚を比較	EM	p			移植周期ごとの内膜厚を比較	EM	p
CR6M	8.53	0.546			G1	8.87	0.524
CR>6M	8.87				AEH	8.52
	CR6M	CR>6M	p			G1	AEH	p
初回ETキャンセルあり	3	1	1		初回ETキャンセルあり	1	3	1
初回ETキャンセルなし	8	2			初回ETキャンセルなし	4	6
人あたり、平均内膜厚を比較	EM	p
初回ETキャンセルあり	7.24	0.011
初回ETキャンセルなし	9.62

## Sheet: Sheet3
Desire_to_become_pregnant	infertility_treatment_after_diagnosis
0	0	0
1	ovulation_induction_timing	1
1	IVF	1
0	0	0
1	IVF	1
1	0	1
0	0	0
0	0	0
0	0	0
1	IVF	1
0	AIH	1
1	IVF	1
0	0	0
0	0	0
1	IVF	1
1	IVF	1
1	ovulation_induction_timing	1
1	IVF	1
1	timing	1
1	IVF	1
0	0	0
1	0	1
1	0	1
1	IVF	1
1	AIH	1
0	0	0
0	ovulation_induction_timing	1
1	ovulation_induction_timing	1
1	1	1
1	IVF	1
0	0	0
1	0	1
0	0	0
1	0	1
1	IVF	1
1	IVF	1
1	0	1
0	0	0
1	IVF	1
0	IVF	1
1	IVF	1
1	AIH	1
0	IVF	1
1	1	1
0	0	0
0	0	0
0	0	0
1	0	1
1	IVF	1
1	ovulation_induction_timing	1
1	IVF	1
0	0	0
1	0	1
0	0	0

## Sheet: 抄録用
ID	diagnosis	Desire_to_become_pregnant	therapeutic_effect_within_6M	continue	infertility_treatment_after_diagnosis	B or F: 初回治療後挙児希望の分母	live_birth_after_first_treatment	recurrence	MPA_after_recurrence	therapeutic_effect_after_recurrence	infertility_treatment_after_recurrence	desire to become pregnant after recurrence treatment according to chart	K or L: 再発治療後挙児希望の分母	live_birth_after_recurrence
1605112	AEH	0	CR		0	0	0	0
2544416	G1	1	G1	1	ovulation_induction_timing	1	1	0
5454482	AEH	1	CR		IVF	1	1	0
6254136	AEH	0	AEH	1	0	0	0	1	1	CR	IVF		1	0
8374217	AEH	1	AEH	1	IVF	1	0	0
9154199	G1	1	AEH	1	0	1	0	1	1	CR	IVF		1	1
12754178	AEH	0	G2	0	0	0	0	0
15484057	AEH	0	CR		0	0	0	1	0		0			0
18794223	G1	0	CR		0	0	0	0
19315226	G1	1	CR		IVF	1	0	1	1	CR	IVF		1	0
21194212	AEH	0	CR		AIH	1	0	0
21284342	G1	1	CR		IVF	1	0	1	1	CR	IVF		1	0
23034280	AEH	0	CR		0	0	0	1	0		0			0
25405186	G1	0	AEH	0	0	0	0	1	0		0			0
28834392	AEH	1	CR		IVF	1	0	1	0		0			0
29184326	AEH	1	CR		IVF	1	2	0
30005234	AEH	1	CR		ovulation_induction_timing	1	0	0
31274488	AEH	1	CR		IVF	1	1	1	0		0			0
32074132	AEH	1	CR		timing	1	1	0
33184215	AEH	1	CR		IVF	1	1	0
33554282	AEH	0	AEH	1	0	0	0	1	1	CR	IVF		1	0
35754294	G1	1	AEH	1	0	1	0	0
44074295	AEH	1	CR		IVF	1	1	0
47444326	G1	1	G1	0	AIH	1	1	1	0		0			0
50294188	AEH	0	CR		0	0	0	1	1	CR	0			0
51354101	G1	0	G1	1	ovulation_induction_timing	1	0	1	1	AEH	0			0
54305240	AEH	1	CR		ovulation_induction_timing	1	0	0				1	1
56324452	G1	1	CR		1	1	0	1	0					0
59874202	G1	1	AEH	1	IVF	1	0	1	1	AEH	0	1	1	0
60564399	G1	0	G1	1	0	0	0	1	1	CR	0	1	1	0
62084214	G1	1	G1	0	0	1	0	0
65494109	G1	0	G1	1	0	0	0	0
65684194	AEH	1	CR		0	1	0	1	1	CR	AIH		1	0
65994329	AEH	1	CR		IVF	1	1	0
68274045	AEH	1	CR		IVF	1	1	0
68805155	AEH	1	AEH	1	0	1	0	0
69254462	G1	0	G1	1	0	0	0	1	0					0
69354319	G1	1	CR		IVF	1	1	0
71005293	G1	0	CR		IVF	1	0	0
71874139	AEH	1	AEH	1	IVF	1	0	0
74405191	G1	1	CR		AIH	1	0	0
77784023	AEH	0	CR		IVF	1	2	0
83415179	AEH	1	CR		1	1	0	0
85074123	G1	0	CR		0	0	0	1	1	CR	0			0
89874258	G1	0	AEH	1	0	0	0	1	1	CR
90625125	G1	0	CR		0	0	0	0
92564309	G1	1	CR		0	1	0	1	1	CR	0	1	1	1
95864392	AEH	1	CR		IVF	1	0	1	1			1	1
96264317	G1	1	G1	1	ovulation_induction_timing	1	0	1	0		0			0
96964218	G1	1	G1	1	IVF	1	0	1	1	G1	0	1	1	0
97994062	G1	0	AEH	1	0	0	0	1	1	CR	0			0
98434324	G1	1	G1	0	0	1	0	0
98974251	G1	0	G1	0	0	0	0	0
